# Supplementary material for: Simple transanal total mesorectal resection versus laparoscopic transabdominal total mesorectal resection for the treatment of low rectal cancer: a single-center retrospective case-control study
Source: Front Surg. 2023 Jul 27;10:1171382. doi: 10.3389/fsurg.2023.1171382 (PMC10413134; doi:10.3389/fsurg.2023.1171382)
Supplement: Supplementary file 1 [file Table1.xlsx]

## Sheet: Sheet1
Group	Case No.	Gender	Age	Date of hospitalization	Date of discharge	Length of stay	Intraoperative conversion	Reoperation	Postoperative infection	Postoperative complications	colostomy	Preoperative TNM staging	Degree of differentiation	Histologic type (adenocarcinoma, mucinous adenocarcinoma, signet ring, undifferentiated, unknown)	Circumferential resection margin	Sample Length (cm)	Tumor diameter/cm	Distance from anal verge/cm	Number of lymph node dissection	Neoadjuvant radiotherapy (1 = yes, 0 = no)	Neoadjuvant chemotherapy (1 = yes, 0 = no)	BMI（kg/m2）	Underlying disease	History of abdominal surgery	First postoperative stool (days)	Procedure length/min	Intraoperative blood loss/ml
B	D991304	Male	68	2019-02-11	2019-02-20	9	NO	NO	NO	NO	YES	T3bN0M0	Moderately differentiated	Adenocarcinoma	Negative	5.5	3	4	7	0	Postoperative chemotherapy	64/172	0	1	2	300	100
B	D991935	Male	55	2019-02-18	2019-03-10	20	NO	NO	NO	NO	YES	T3bN1M0	Moderately differentiated	Adenocarcinoma	Negative	6.5	5.5	3.5	7	0	0	65/175	0	0	3	290	200
B	D985266	Male	51	2019-02-25	2019-03-12	15	NO	NO	NO	NO	YES	T3N2	Moderately differentiated	Adenocarcinoma	Negative	8	2	5	8	1	1	54/165	0	0	3	338	200
B	D992385	Female	76	2019-02-25	2019-03-13	16	NO	NO	NO	NO	YES		Moderately differentiated	Adenocarcinoma	Negative	10	6	3	8	0	0	52/148	Hypertension	0	3	330	200
B	D996137	Female	66	2019-04-11	2019-04-23	12	NO	NO	NO	NO	YES	T3N0Mx	Moderately differentiated	Adenocarcinoma	Negative	6.5	2.5	4	15	0	0	55/153	0	0	1	245	200
B	D998588	Male	74	2019-05-13	2019-05-31	18	NO	NO	NO	NO	YES	T3N1Mx	Moderately differentiated	Adenocarcinoma	Negative	5	4	4.5	11	0	0	45/166	0	1	1	265	150
B	D972432	Female	55	2019-06-04	2019-06-18	14	NO	NO	NO	NO	YES	T3cN2	Moderately differentiated	Adenocarcinoma	Negative	9.5	3	5	23	1	1	60/165	0	0	3	275	100
B	D606487	Female	68	2019-05-29	2019-06-18	20	NO	NO	NO	NO	YES	T3N1Mx	Moderately differentiated	Adenocarcinoma	Negative	9.5	2	5	11	1	1	43/150	0	0	2	245	50
B	D992593	Female	67	2019-06-09	2019-06-26	17	NO	NO	NO	NO	YES	T3CN2Mx	Moderately differentiated	Adenocarcinoma	Negative	9	1.5	5	14	Chemotherapy	Postoperative chemotherapy	19.5	0	0	3	265	50
B	D991432	Female	74	2019-06-16	2019-07-08	22	NO	NO	NO	NO	YES	T3N2Mx	Moderately differentiated	Adenocarcinoma	Negative	11	3	5	8	1	1	69.5/165	Hypertension	0	6	510	50
B	D1007686	Female	52	2019-08-28	2019-09-10	13	NO	NO	NO	NO	YES	T3N1Mx	Moderately differentiated	Adenocarcinoma	Negative	10	2	5	18	0	Postoperative chemotherapy	43/156	0	0	3	280	200
B	D1011543	Male	72	2019-10-17	2019-10-30	13	NO	NO	NO	NO	YES	T3bNxNx	Moderately differentiated	Adenocarcinoma	Negative	5	1.5	3.5	3	0	0	60/165	Hypertension/Diabetes	0	2	305	100
B	D1001722	Male	60	2019-10-07	2019-11-07	31	NO	NO	NO	Anastomotic leakage	YES	T3cN0M0	Moderately differentiated	Adenocarcinoma	Negative	14	4	3.5	11	1	1	40/165	0	1	1	242	400
B	D1002457	Male	65	2019-10-18	2019-11-07	20	NO	NO	NO	NO	YES	T4N2Mx	Moderately differentiated	Adenocarcinoma	Negative	8.5	4	5	14	0	Postoperative chemotherapy	60/172	0	1	3	295	200
B	D1012433	Male	75	2019-10-28	2019-11-18	21	NO	NO	NO	NO	YES	T3bN0M0	Moderately differentiated	Adenocarcinoma	Negative	7	2.5	5	39	0	0	60/170	0	0	9	250	200
B	D1006145	Male	50	2019-11-18	2019-12-13	25	NO	NO	NO	NO	YES	T3N1Mx	Moderately differentiated	Adenocarcinoma	Negative	14	3.5	5	30	1	1	69/172	0	0	3	325	200
B	D1018113	Female	82	2020-01-06	2020-01-23	17	NO	NO	NO	NO	YES	T3N2M1	Moderately differentiated	Adenocarcinoma	Negative	8	5	5	12	0	0	58.8/152	Diabetes	0	2	325	150
B	D1013542	Male	60	2020-02-28	2020-03-16	17	NO	NO	NO	NO	YES	T3N0M0	Moderately differentiated	Adenocarcinoma	Negative	11	4	3	16	1	1	69/170	0	0	3	330	300
B	D1023410	Male	56	2020-05-08	2020-05-29	21	NO	NO	NO	NO	YES	T3N2Mx	Moderately differentiated	Adenocarcinoma	Negative	10	4.5	4.4	18	0	Postoperative chemotherapy	76/170	0	0	3	350	200
B	D1022822	Male	50	2020-07-27	2020-08-05	9	NO	NO	NO	NO	YES		Moderately differentiated	Adenocarcinoma	Negative	8	2.5	5	12	1	1	65.65/176	Hypertension	0	3	395	20
B	D1029870	Male	83	2020-09-04	2020-09-19	15	NO	NO	NO	NO	YES	T3bN1Mx	Moderately differentiated	Adenocarcinoma	Negative	8.5	4	4.2	10	0	Postoperative chemotherapy	32.5/165	0	0	1	265	50
B	D1037380	Male	55	2020-11-23	2020-12-09	16	NO	NO	NO	NO	YES	T3	Moderately differentiated	Adenocarcinoma	Negative	6	1.5	5	6	1	1	70.5/165	0	0	3	285	400
B	D1014969	Male	84	2020-12-12	2020-12-30	18	NO	NO	NO	NO	YES	T2N0Mx	Moderately differentiated	Adenocarcinoma	Negative	11	1.8	3.8	16	0	0	52/167	Hypertension	1	3	285	150
B	D1038799	Female	78	2020-12-11	2021-01-08	28	NO	NO	NO	NO	YES	T3N1Mx	Moderately differentiated	Adenocarcinoma	Negative	13	4	3.1	11	0	0	51/152	Diabetes	0	15	370	300
B	D1034923	Female	55	2021-03-05	2021-03-19	14	NO	NO	NO	NO	YES		Moderately differentiated	Adenocarcinoma	Negative	7	5	4.8	13	1	1	43/156	0	0	3	225	50
B	D1047645	Female	68	2021-04-18	2021-04-29	11	NO	NO	NO	NO	YES	T2N0Mx	Moderately differentiated	Adenocarcinoma	Negative	5.5	1.5	5	8	0	Postoperative chemotherapy	50/145	Hypertension	0	3	240	100
B	D659773	Male	69	2021-05-11	2021-05-24	13	NO	NO	NO	NO	YES	T3N1Mx	Poorly differentiated	Adenocarcinoma	Negative	10	1.5	3	13	1	1	72/177	0	0	2	370	200
B	D1043648	Male	54	2021-07-13	2021-07-29	16	NO	NO	NO	Anastomotic leakage	YES		Moderately differentiated	Adenocarcinoma	Negative	11	3	5	15	1	1	63/170	0	0	2	260	200
B	D1042290	Male	44	2021-07-27	2021-08-15	19	NO	NO	NO	NO	YES	T4N0Mx	Moderately differentiated	Adenocarcinoma	Negative	11.5	4.5	3.8	10	1	1	57/162	0	0	9	410	100
B	D1056208	Female	42	2021-08-15	2021-08-29	14	NO	NO	NO	NO	YES	T3N2Mx	Poorly differentiated	Adenocarcinoma	Negative	11	5.5	5	29	0	Postoperative chemotherapy	46.5/157	0	0	1	290	200
B	D767105	Male	64	2019-12-16	2019-12-30	14	NO	NO	NO	NO	YES	T3N0Mx	Moderately differentiated	Adenocarcinoma	Negative	6	2	3	13	1	1	63/166	Hypertension	0	3	286	100
B	D1049899	Female	63	2021-08-23	2021-09-01	9	NO	NO	NO	NO	YES	T3N1M0	Moderately differentiated	Adenocarcinoma	Negative	11	2.8	4	12	1	1	44/150	Diabetes	0	3	305	50
B	D752517	Female	70	2021-08-20	2021-09-07	18	NO	NO	NO	NO	YES	T3N1Mx	Moderately differentiated	Adenocarcinoma	Negative	8.5	2.5	4.7	28	0	Postoperative chemotherapy	55/140	Hypertension	0	3	344	100
B	D1051302	Female	64	2021-09-22	2021-10-18	26	NO	NO	NO	NO	YES	T3N2Mx	Moderately differentiated	Adenocarcinoma	Negative	6.5	1.5	4	10	1	1	52/154	Hypertension	1	9	275	200

## Sheet: Sheet2
Group	Case No.	Gender	Age	Date of hospitalization	Date of discharge	Length of stay	Intraoperative conversion	Reoperation	Postoperative infection	Postoperative complications	colostomy	Preoperative TNM staging	Degree of differentiation	Histologic type (adenocarcinoma, mucinous adenocarcinoma, signet ring, undifferentiated, unknown)	Circumferential resection margin	Sample Length (cm)	Tumor diameter/cm	Distance from anal verge/cm	Number of lymph node dissection	Neoadjuvant radiotherapy (1 = yes, 0 = no)	Neoadjuvant chemotherapy (1 = yes, 0 = no)	BMI（kg/m2）	Underlying disease	History of abdominal surgery	First postoperative stool (days)	Procedure length/min	Intraoperative blood loss/ml
A	D993811	Female	55	2019-03-13	2019-03-28	15	NO	NO	NO	NO	YES	T3N1	Poorly differentiated	Adenocarcinoma	Negative	6.5	5	2.5	35	0	Postoperative chemotherapy	47.6/156	0	0	1	420	500
A	D998369	Female	79	2019-05-29	2019-06-23	25	NO	NO	NO	NO	YES		Moderately differentiated	Adenocarcinoma	Negative	12.5	3.5	5	0	0	0	43/154	0	0	6	270	200
A	D1005028	Female	77	2019-07-29	2019-08-19	21	NO	NO	NO	NO	YES	T2N0M0	Moderately differentiated	Adenocarcinoma	Negative	6.5	3.5	5	11	0	Postoperative chemotherapy	51.9/148	0	0	2	315	200
A	D998913	Male	59	2019-08-19	2019-09-03	15	NO	NO	NO	NO	YES	T1N0MX	Moderately differentiated	Adenocarcinoma	Negative	10	3	4	13	1	1	71/158	0	0	5	363	200
A	D997212	Male	63	2019-08-21	2019-09-12	22	NO	NO	NO	NO	YES	T3N1	Moderately differentiated	Adenocarcinoma	Negative	12	5	3.6	18	1	1	64/160	0	0	8	370	150
A	D1008624	Female	50	2019-09-09	2019-09-21	12	NO	NO	NO	NO	YES	T2-3N0M0	Moderately differentiated	Adenocarcinoma	Negative	11	1.1	3	11	0	0	71.5/160	0	0	6	226	300
A	D911166	Male	54	2019-10-17	2019-10-30	13	NO	NO	NO	NO	YES	T3bN0M0	Moderately differentiated	Adenocarcinoma	Negative	8.5	3.5	5	15	0	Postoperative chemotherapy	64.8/165	Diabetes	0	2	315	150
A	D995858	Male	64	2019-11-04	2019-11-19	15	NO	NO	NO	NO	YES	T3N0M0	Moderately differentiated	Adenocarcinoma	Negative	8	6	4.5	18	0	Postoperative chemotherapy	63/155	0	0	3	291	100
A	D1013007	Female	62	2019-11-04	2019-11-22	18	NO	NO	NO	NO	YES	T3N0Mx	Moderately differentiated	Adenocarcinoma	Negative	10	3	4	19	0	Postoperative chemotherapy	56/150	0	0	6	260	100
A	D903859	Male	59	2020-03-04	2020-03-10	16	NO	NO	NO	NO	YES	T2N1Mx	Moderately differentiated	Adenocarcinoma	Negative	7	7	2.7	12	1	1	69/167	0	0	6	305	300
A	D1020147	Male	75	2020-03-04	2020-03-10	13	NO	NO	NO	NO	YES	T3N0Mx	Moderately differentiated	Adenocarcinoma	Negative	6	3.5	3	5	0	Postoperative chemotherapy	62/166	0	0	3	215	50
A	D1023165	Female	57	2020-05-05	2020-05-09	11	NO	NO	NO	NO	YES	T3bN0Mx	Moderately differentiated	Adenocarcinoma	Negative	13	2.3	4	14	0	Postoperative chemotherapy	48/158	0	0	3	215	50
A	D1035862	Male	50	2020-11-04	2020-11-15	11	NO	NO	NO	NO	YES	T2N0Mx	Moderately differentiated	Adenocarcinoma	Negative	7	4.5	5	10	0	0	60/163	0	0	1	230	400
A	D1041903	Male	76	2021-05-24	2021-06-09	16	NO	NO	NO	NO	YES	T3N1Mx	Moderately differentiated	Adenocarcinoma	Negative	12	3.8	3.5	12	1	1	52.5/159	0	0	2	290	200
A	D1040831	Male	79	2021-06-18	2021-07-05	17	NO	NO	NO	NO	YES	T3N0Mx	Moderately differentiated	Adenocarcinoma	Negative	11	7	4.5	5	Preoperative chemotherapy	0	65/160	0	0	3	297	600
A	D1040909	Male	58	2021-07-01	2021-07-20	19	NO	NO	NO	NO	YES	T3N0Mx	Moderately differentiated	Adenocarcinoma	Negative	12	3.5	5	20	1	1	65/168	0	0	5	270	100
A	D1044551	Male	52	2021-10-28	2021-11-12	15	NO	NO	NO	NO	YES	T3cN1Mx	Moderately differentiated	Adenocarcinoma	Negative	16	4	4.2	9	1	1	70/170	0	0	2	380	100
