# Supplementary material for: Simple transanal total mesorectal resection versus laparoscopic transabdominal total mesorectal resection for the treatment of low rectal cancer: a single-center retrospective case-control study
Source: Front Surg. 2023 Jul 27;10:1171382. doi: 10.3389/fsurg.2023.1171382 (PMC10413134; doi:10.3389/fsurg.2023.1171382)
Supplement: Supplementary file 2 [file Table2.xlsx]

## Sheet: A
序号	Submit answer sheet time	Group	Wexner score	LARS score	Your gender:	Frequent defecation	Difficult: Pain assessment	Integrity: assessment of feeling of incomplete evacuation	Pain: abdominal pain	Time: Time in toilet (min)	Auxiliary: Auxiliary form	Failed: number of failed attempts to defecate within 24 hours	Do you occasionally lose control of exhausting (farting)?	Have you occasionally had loose stools leaking from your anus?	How many stools do you have per day (please try to select the closest average)?	Have you had a bowel movement just finished and returned within an hour?	Have you ever had a bowel movement that required you to run to the toilet right away?	With or without recurrence or death	Time to relapse or death
1	2022/5/9 15:55:19	A	9	9	Female	1-2 per day	Never	Few	Never	10-20	NO	NO	Never had	Never had	1 to 3 stools per day	Yes, but no more than once a week	Never had	No recurrence
2	2022/5/9 16:13:45	A	9	29	Male	1-2 per day	Never	Few	Never	10-20	NO	NO	Yes, but no more than once a week	Yes, but no more than once a week	4-7 stools per day	Yes, but no more than once a week	Yes, but no more than once a week	No recurrence
3	2022/5/9 16:30:28	A	6	22	Female	1-2 per day	Never	Never	Never	<5	NO	NO	Never had	Never had	4-7 stools per day	Yes, but no more than once a week	Yes, but no more than once a week	No recurrence
4	2022/5/9 17:11:47	A	12	23	Male	Twice weekly	Never	Few	Never	20-30	Stimulant laxatives	NO	Yes, at least once a week	Never had	Less than 1 bowel movement per day	Never had	Yes, but no more than once a week	No recurrence
5	2022/5/9 17:20:03	A	9	25	Male	1-2 per day	Never	Few	Never	10-20	NO	NO	Never had	Yes, but no more than once a week	4-7 stools per day	Yes, but no more than once a week	Yes, but no more than once a week	No recurrence
6	2022/5/9 17:46:14	A	7	11	Male	1-2 per day	Never	Few	Never	<5	NO	NO	Never had	Never had	4-7 stools per day	Yes, but no more than once a week	Never had	No recurrence
7	2022/5/9 17:52:55	A	6	9	Male	1-2 per day	Never	Never	Never	<5	NO	NO	Never had	Never had	1 to 3 stools per day	Yes, but no more than once a week	Never had	No recurrence
8	2022/5/9 18:00:10	A	9	11	Male	1-2 per day	Never	Never	Few	10-20	NO	NO	Never had	Never had	4-7 stools per day	Yes, but no more than once a week	Never had	No recurrence
9	2022/5/9 18:07:34	A	13	37	Female	1-2 per day	Sometimes	Usually	Few	5-10	Cellulose drugs	1-3 times	Yes, at least once a week	Yes, but no more than once a week	1 to 3 stools per day	Yes, at least once a week	Yes, at least once a week	No recurrence
10	2022/5/9 18:11:29	A	10	24	Male	1-2 per day	Few	Sometimes	Never	5-10	NO	NO	Never had	Never had	4-7 stools per day	Yes, at least once a week	Yes, but no more than once a week	No recurrence
11	2022/5/9 19:44:37	A	15	34	Female	1-2 per day	Sometimes	Sometimes	Few	20-30	Stimulant laxatives	NO	Never had	Yes, but no more than once a week	Defecation more than 7 times per day	Yes, at least once a week	Yes, at least once a week	With recurrence	2021.04
12	2022/5/9 19:54:22	A	9	0	Male	1-2 per day	Never	Few	Never	10-20	NO	NO	Never had	Never had	1 to 3 stools per day	Never had	Never had	No recurrence
13	2022/5/9 20:43:32	A	8	25	Male	1-2 per day	Never	Few	Never	5-10	NO	NO	Never had	Yes, at least once a week	1 to 3 stools per day	Yes, at least once a week	Yes, but no more than once a week	No recurrence
14	2022/5/15 17:26:23	A	11	32	Male	1-2 per day	Few	Usually	Never	5-10	NO	NO	Never had	Yes, at least once a week	4-7 stools per day	Yes, at least once a week	Yes, at least once a week	No recurrence
15	2022/5/15 20:14:13	A	7	9	Male	1-2 per day	Never	Never	Never	5-10	NO	NO	Never had	Never had	1 to 3 stools per day	Yes, but no more than once a week	Never had	No recurrence
16	2022/5/15 21:54:35	A	7	22	Female	1-2 per day	Never	Never	Never	5-10	NO	NO	Never had	Never had	1 to 3 stools per day	Yes, at least once a week	Yes, but no more than once a week	No recurrence
17		A			Female													Deceased (underlying disease)	2019.12

## Sheet: B
序号	Submit answer sheet time	Group	Wexner score	LARS score	Your gender:	Frequent defecation	Difficult: Pain assessment	Integrity: assessment of feeling of incomplete evacuation	Pain: abdominal pain	Time: Time in toilet (min)	Auxiliary: Auxiliary form	Failed: number of failed attempts to defecate within 24 hours	Do you occasionally lose control of exhausting (farting)?	Have you occasionally had loose stools leaking from your anus?	How many stools do you have per day (please try to select the closest average)?	Have you had a bowel movement just finished and returned within an hour?	Have you ever had a bowel movement that required you to run to the toilet right away?	With or without recurrence or death	Time to relapse or death
1	2022/5/8 17:08:49	B	12	18	Male	1-2 per day	Never	Always	Never	5-10	Stimulant laxatives	NO	Yes, at least once a week	Never had	1 to 3 stools per day	Yes, at least once a week	Never had	No recurrence
2	2022/5/8 17:23:19	B	17	24	Female	1-2 per day	Sometimes	Always	Usually	10-20	NO	NO	Yes, but no more than once a week	Never had	1 to 3 stools per day	Yes, but no more than once a week	Yes, but no more than once a week	No recurrence
3	2022/5/8 19:12:38	B	16	39	Male	1-2 per day	Few	Usually	Sometimes	5-10	NO	6-9times	Yes, at least once a week	Yes, at least once a week	4-7 stools per day	Yes, at least once a week	Yes, at least once a week	No recurrence
4	2022/5/8 19:52:12	B	14	36	Female	1-2 per day	Never	Sometimes	Never	>30	NO	3-6times	Yes, at least once a week	Never had	4-7 stools per day	Yes, at least once a week	Yes, at least once a week	No recurrence
5	2022/5/8 21:03:12	B	15	41	Female	1-2 per day	Sometimes	Usually	Sometimes	10-20	NO	NO	Yes, at least once a week	Yes, at least once a week	Defecation more than 7 times per day	Yes, at least once a week	Yes, at least once a week	No recurrence
6	2022/5/8 21:54:47	B	15	26	Female	1-2 per day	Sometimes	Always	Few	10-20	Cellulose drugs	1-3 times	Yes, but no more than once a week	Never had	1 to 3 stools per day	Yes, at least once a week	Yes, but no more than once a week	No recurrence
7	2022/5/9 8:47:46	B	8	27	Male	1-2 per day	Never	Sometimes	Never	<5	NO	NO	Never had	Never had	1 to 3 stools per day	Yes, at least once a week	Yes, at least once a week	No recurrence
8	2022/5/9 9:04:36	B	15	26	Female	1-2 per day	Never	Always	Sometimes	5-10	Finger assistance or enema	NO	Yes, but no more than once a week	Never had	1 to 3 stools per day	Yes, at least once a week	Yes, but no more than once a week	No recurrence
9	2022/5/9 10:40:26	B	13	32	Male	1-2 per day	Always	Never	Few	10-20	NO	NO	Yes, at least once a week	Yes, but no more than once a week	4-7 stools per day	Yes, but no more than once a week	Yes, but no more than once a week	With recurrence
10	2022/5/9 10:56:05	B	9	41	Male	1-2 per day	Never	Sometimes	Never	5-10	NO	NO	Yes, at least once a week	Yes, but no more than once a week	Defecation more than 7 times per day	Yes, at least once a week	Yes, at least once a week	No recurrence
11	2022/5/9 11:20:06	B	14	39	Male	1-2 per day	Sometimes	Sometimes	Never	20-30	NO	1-3 times	Yes, at least once a week	Yes, but no more than once a week	4-7 stools per day	Yes, at least once a week	Yes, at least once a week	No recurrence
12	2022/5/9 11:36:02	B	8	20	Female	1-2 per day	Never	Few	Few	<5	NO	NO	Never had	Never had	1 to 3 stools per day	Yes, but no more than once a week	Yes, but no more than once a week	No recurrence
13	2022/5/9 11:41:36	B	9	27	Female	1-2 per day	Never	Sometimes	Never	<5	NO	1-3 times	Yes, at least once a week	Never had	1 to 3 stools per day	Yes, but no more than once a week	Yes, but no more than once a week	No recurrence
14	2022/5/9 11:47:58	B	7	13	Female	1-2 per day	Never	Never	Never	<5	NO	1-3 times	Yes, but no more than once a week	Never had	1 to 3 stools per day	Yes, but no more than once a week	Never had	No recurrence
15	2022/5/9 11:55:57	B	12	33	Male	1-2 per day	Never	Usually	Few	5-10	NO	1-3 times	Yes, but no more than once a week	Never had	4-7 stools per day	Yes, at least once a week	Yes, at least once a week	No recurrence
16	2022/5/9 12:29:34	B	9	13	Male	1-2 per day	Never	Never	Never	10-20	NO	1-3 times	Never had	Never had	4-7 stools per day	Never had	Yes, but no more than once a week	No recurrence
17	2022/5/9 12:34:33	B	6	39	Male	1-2 per day	Never	Never	Never	<5	NO	NO	Yes, at least once a week	Yes, at least once a week	4-7 stools per day	Yes, at least once a week	Yes, at least once a week	No recurrence
18	2022/5/9 12:44:47	B	8	22	Female	1-2 per day	Never	Sometimes	Never	<5	NO	NO	Never had	Never had	1 to 3 stools per day	Yes, at least once a week	Yes, but no more than once a week	No recurrence
19	2022/5/9 12:54:14	B	10	38	Male	1-2 per day	Never	Always	Never	<5	NO	NO	Yes, but no more than once a week	Yes, at least once a week	Defecation more than 7 times per day	Yes, at least once a week	Yes, at least once a week	No recurrence
20	2022/5/9 13:06:39	B	16	36	Female	1-2 per day	Sometimes	Usually	Few	<5	NO	NO	Yes, but no more than once a week	Yes, but no more than once a week	4-7 stools per day	Yes, at least once a week	Yes, at least once a week	No recurrence
21	2022/5/9 13:16:47	B	16	34	Female	1-2 per day	Usually	Usually	Sometimes	<5	Stimulant laxatives	1-3 times	Never had	Yes, but no more than once a week	Defecation more than 7 times per day	Yes, at least once a week	Yes, at least once a week	No recurrence
22	2022/5/9 20:46:30	B	14	34	Female	1-2 per day	Sometimes	Usually	Sometimes	5-10	NO	NO	Never had	Yes, at least once a week	Defecation more than 7 times per day	Yes, at least once a week	Yes, at least once a week	No recurrence
23	2022-05-09 20:50:07	B	13	9	Male	1-2 per day	Usually	Few	Usually	<5	NO	NO	Never had	Never had	1 to 3 stools per day	Yes, but no more than once a week	Never had	With recurrence
24	2022/5/10 9:43:58	B	11	31	Female	1-2 per day	Never	Usually	Few	5-10	NO	NO	Yes, at least once a week	Never had	4-7 stools per day	Yes, at least once a week	Yes, but no more than once a week	No recurrence
25	2022/5/10 10:16:09	B	15	5	Male	Twice weekly	Sometimes	Never	Sometimes	5-10	Stimulant laxatives	3-6times	Never had	Never had	Less than 1 bowel movement per day	Never had	Never had	With recurrence	2021.8
26	2022/5/15 20:27:52	B	11	29	Male	1-2 per day	Never	Sometimes	Few	10-20	NO	NO	Yes, at least once a week	Never had	4-7 stools per day	Yes, but no more than once a week	Yes, but no more than once a week	No recurrence
27	2022/5/15 20:56:42	B	7	2	Male	1-2 per day	Never	Few	Never	<5	NO	NO	Never had	Never had	4-7 stools per day	Never had	Never had	No recurrence
28	2022/5/15 20:58:49	B	10	11	Male	1-2 per day	Never	Sometimes	Never	10-20	NO	NO	Never had	Never had	4-7 stools per day	Yes, but no more than once a week	Never had	No recurrence
29	2022/5/15 21:37:30	B	11	33	Male	1-2 per day	Few	Usually	Never	5-10	NO	NO	Yes, but no more than once a week	Yes, at least once a week	Defecation more than 7 times per day	Yes, at least once a week	Yes, but no more than once a week	No recurrence
30	2022/5/16 9:02:24	B	8	16	Male	1-2 per day	Never	Few	Never	5-10	NO	1-3 times	Never had	Never had	4-7 stools per day	Never had	Yes, but no more than once a week	No recurrence
31	2022/5/16 22:06:55	B	12	22	Male	1-2 per day	Few	Sometimes	Few	10-20	NO	NO	Never had	Never had	4-7 stools per day	Yes, but no more than once a week	Yes, but no more than once a week	No recurrence
32		B			Female													Deceased (underlying disease)	2021.6
33		B			Female													Deceased (relapsed)	2021.3
34		B			Male													Deceased (underlying disease)	2021.5
